# Supplementary material for: Imprinting methylation in SNRPN and MEST1 in adult blood predicts cognitive ability
Source: PLoS One. 2019 Feb 1;14(2):e0211799. doi: 10.1371/journal.pone.0211799 (PMC6358095; doi:10.1371/journal.pone.0211799)
Supplement: S1 Data — Methylation levels at H19ICR, IGF2, SNRPN, PEG3, MEST1, NESPAS, KvDMR, ZAC1 and IGDMR1 imprints determined by pyrosequencing in blood samples from the ABC21 and ABC36 cohorts alongside cohort (ABCgroup), sex and analysis plate. (XLSX) [file pone.0211799.s002.xlsx]

## Sheet: Sheet1
ABCgroup	sex	H19ICR	IGF2	SNRPN	PEG3	MEST1	NESPAS	KvDMR	ZAC1	IGDMR1	H19ICRplate	IGF2plate	SNRPNplate	PEG3plate	MEST1plate	NESPASplate	KvDMRplate	ZAC1plate	IGDMR1plate
1921	1					44.7891					7	7	7	7	7
1921	1			42.6353		42.3874					7	7	7	7	7
1921	0			41.1578		44.5108					7	7	7	7	7
1921	0			38.6603		40.4424					7	7	7	7	7
1921	0			39.1728		41.4658					7	7	7	7	7
1921	1			42.0553		36.9908					7	7	7	7	7
1921	0			40.0328		41.4858					7	7	7	7	7
1921	0			42.1536		46.3824					7	9	9	9	7
1921	1			45.4778							7	7	7	7	7
1921	0			39.9153		41.2208					7	7	7	7	7
1921	0			42.5503		41.7641					7	7	7	7	7
1921	0			48.8303		37.0791					7	7	7	7	7
1921	1			40.2178		40.9608					7	7	7	7	7
1921	1					42.1458					7	7	7	7	7
1921	1			40.7478		41.8874					7	7	7	7	7
1921	1			48.5503		39.7908					7	7	7	7	7
1921	1			47.1153		44.3041					7	7	7	7	7
1921	0			40.5478		43.4574					7	7	7	7	7
1921	1			49.7353		41.3174					7	7	7	7	7
1921	0			44.6953		46.3241					7	7	7	7	7
1921	1			42.6203		40.4908					7	7	7	7	7
1921	1			41.3303		39.2358					7	7	7	7	7
1921	1			46.5228		44.3091					7	7	7	7	7
1921	0			39.0428							7	7	7	7	7
1921	1			39.1028		39.8691					7	7	7	7	7
1921	1			45.2803							7	7	7	7	7
1921	0			44.5103		33.1158					7	7	7	7	7
1921	1			44.0203		50.6724					7	7	7	7	7
1921	1			44.2553		34.9591					7	7	7	7	7
1921	0			45.1228		46.8108					7	7	7	7	7
1921	1			59.1903		41.9741					7	7	7	7	7
1921	0			43.9953		48.3341					7	7	7	7	7
1921	1			44.7278		50.9641					7	7	7	7	7
1921	1			39.3628		41.3874					7	7	7	7	7
1921	1			46.2653		34.4324					7	7	7	7	7
1921	1			45.2953		40.6324					7	7	7	7	7
1921	0			39.5603		47.2258					7	7	7	7	7
1921	1			38.3753		39.5108					7	7	7	7	7
1921	0			42.7878		44.3358					7	7	7	7	7
1921	1			40.7478		44.0458					7	7	7	7	7
1921	0			38.4778		52.7941					7	7	7	7	7
1921	1			44.8453		46.3124					7	7	7	7	7
1921	0			44.7878		46.3408					7	7	7	7	7
1921	1			42.8178		41.3891					7	7	7	7	7
1921	1			42.6053		43.4508					7	7	7	7	7
1921	1			49.7453							7	7	7	7	7
1921	1			47.4053		39.5191					7	7	7	7	7
1921	0			42.3278		42.0458					7	7	7	7	7
1921	1			40.1553		43.2024					7	7	7	7	7
1921	0			42.4603		47.8641					7	7	7	7	7
1921	1			37.5203		40.9608					7	7	7	7	7
1921	1			41.5903		44.2074					7	7	7	7	7
1921	1			48.3328		43.1558					7	7	7	7	7
1921	0			45.8728		46.6858					7	7	7	7	7
1921	1			41.6553		47.1891					7	7	7	7	7
1921	1			43.3553		38.7141					7	7	7	7	7
1921	0			43.4978		51.1041					7	7	7	7	7
1921	0			44.1803		43.7774					7	7	7	7	7
1921	0			41.4803		44.7958					7	7	7	7	7
1921	0			40.6753		43.4874					7	7	7	7	7
1921	0			39.1753		38.7208					7	7	7	7	7
1921	1			42.7978		41.3691					7	7	7	7	7
1921	1			38.0403		38.4774					7	7	7	7	7
1921	1			42.3378		43.4124					7	7	7	7	7
1921	0			41.0803		48.1274					7	7	7	7	7
1921	0			46.1028		47.2024					7	7	7	7	7
1921	1			42.1703		46.7741					7	7	7	7	7
1921	1			41.2778		47.2558					7	7	7	7	7
1921	0			49.6953		40.7624					7	7	7	7	7
1921	1			41.4253		48.0341					7	7	7	7	7
1921	1			42.5428		40.7274					7	7	7	7	7
1921	1			45.1678							7	7	7	7	7
1921	1			42.7453		35.7841					7	7	7	7	7
1921	0			36.7753		43.2108					7	7	7	7	7
1921	0			38.7428		34.5624					7	7	7	7	7
1921	0			49.8353		45.4258					7	7	7	7	7
1921	1			42.4403		47.3241					7	7	7	7	7
1921	0			44.7753		42.8524					7	7	7	7	7
1921	1			43.9003		44.6024					7	7	7	7	7
1921	1			48.3028		42.4091					7	7	7	7	7
1921	1			42.1028		47.1891					7	7	7	7	7
1921	0			46.4178		50.0241					7	7	7	7	7
1921	1			38.9503		47.6441					7	7	7	7	7
1921	1			43.4228		43.9308					7	7	7	7	7
1921	1			42.6278		41.4058					7	7	7	7	7
1921	1					41.7041					7	7	7	7	7
1921	1			39.1078		47.4491					7	7	7	7	7
1921	0			43.4403		46.2008					7	7	7	7	7
1921	1			40.5478							7	7	7	7	7
1921	0			48.0353							7	7	7	7	7
1921	0			39.0653		39.5608					7	7	7	7	7
1921	0			27.6778							7	7	7	7	7
1921	0			38.1778		43.9583					8	7	7	7	8
1921	0			44.3203		36.1466					8	7	7	7	8
1921	0			43.0603		44.2783					8	7	7	7	8
1921	0			43.5828		41.2916					8	7	7	7	8
1921	1			43.6837		45.4316					8	8	8	8	8
1921	0			42.1337		41.8599					8	8	8	8	8
1921	1			43.0637		44.7449					8	8	8	8	8
1921	0			45.0887							8	8	8	8	8
1921	0			40.4862		42.9532					8	8	8	8	8
1921	0			43.5437		44.4399					8	8	8	8	8
1921	0			41.4887		35.5433					8	8	8	8	8
1921	0			40.8412		50.6533					8	8	8	8	8
1921	0			41.3462		44.9916					8	8	8	8	8
1921	1			41.5487		46.3149					8	8	8	8	8
1921	1			39.8887		41.8432					8	8	8	8	8
1921	0			43.7387		41.6782					8	8	8	8	8
1921	0			40.3337		45.2199					8	8	8	8	8
1921	0			40.2812		42.6016					8	8	8	8	8
1921	1			40.4112		48.3032					8	8	8	8	8
1921	1			42.1312		44.6383					8	8	8	8	8
1921	0			57.0362		38.5949					8	8	8	8	8
1921	0			43.5937		44.4783					8	8	8	8	8
1921	0			45.8862		36.8032					8	8	8	8	8
1921	1			47.4212							8	8	8	8	8
1921	1			43.4412		43.2466					8	8	8	8	8
1921	1			40.0387		34.2116					8	8	8	8	8
1921	0			43.9287		44.6216					8	8	8	8	8
1921	0			42.4187		41.5883					8	8	8	8	8
1921	1			42.2237		38.0166					8	8	8	8	8
1921	0			42.6487		40.1232					8	8	8	8	8
1921	1			42.5337		36.3982					8	8	8	8	8
1921	0			43.9662		44.6349					8	8	8	8	8
1921	1			49.3487		37.4766					8	8	8	8	8
1921	1			43.7962		37.9466					8	8	8	8	8
1921	0			44.0487		44.5599					8	8	8	8	8
1921	1			41.5912		48.5733					8	8	8	8	8
1921	1			42.2412		36.0583					8	8	8	8	8
1921	0			42.9387		45.1599					8	8	8	8	8
1921	0			42.9212		44.0066					8	8	8	8	8
1921	0			42.3287		46.7083					8	8	8	8	8
1921	1			41.1762		49.3249					8	8	8	8	8
1921	0			39.8337		43.0649					8	8	8	8	8
1921	1			42.4037		47.8799					8	8	8	8	8
1921	1			42.6162		55.7649					8	8	8	8	8
1921	1			43.8362		40.7216					8	8	8	8	8
1921	1			41.1212		42.7816					8	8	8	8	8
1921	1			44.3937		47.5416					8	8	8	8	8
1921	1			41.8262		48.0199					8	8	8	8	8
1921	1			47.2887		42.9849					8	8	8	8	8
1921	1			43.8312		41.7916					8	8	8	8	8
1921	1			44.1462		47.5516					8	8	8	8	8
1921	0			45.3912		43.1133					8	8	8	8	8
1921	0			42.7537		48.0899					8	8	8	8	8
1921	1			43.6287		45.0382					8	8	8	8	8
1921	1			28.3562							8	8	8	8	8
1921	1			45.9487		42.3582					8	8	8	8	8
1921	0			42.9162		48.3416					8	8	8	8	8
1921	0			46.5462		44.5366					8	8	8	8	8
1921	0			40.0337							8	8	8	8	8
1921	0			41.6237		41.7833					8	8	8	8	8
1921	1			40.5587		44.6149					8	8	8	8	8
1921	0			44.4887		36.3299					8	8	8	8	8
1921	1			46.1212		41.6816					8	8	8	8	8
1921	1			42.4987		44.8266					8	8	8	8	8
1921	1			41.9262		42.6333					8	8	8	8	8
1921	1			39.4012		43.5483					8	8	8	8	8
1921	1			41.5537		39.7016					8	8	8	8	8
1921	1			43.0537		44.0766					8	8	8	8	8
1921	0			49.2287							8	8	8	8	8
1921	0			42.8112		43.8399					8	8	8	8	8
1921	0			48.3137		38.2633					8	8	8	8	8
1921	0			41.8512							8	8	8	8	8
1921	0			43.8762		43.9966					8	8	8	8	8
1921	0			42.9562		42.7116					8	8	8	8	8
1921	0			41.2462		42.8299					8	8	8	8	8
1921	0			41.1462		45.3383					8	8	8	8	8
1921	0			41.9487		45.6782					8	8	8	8	8
1921	0			41.1512							8	8	8	8	8
1921	0			41.5037		37.0583					8	8	8	8	8
1921	0			43.0112		44.8249					8	8	8	8	8
1921	0			44.8837		42.6033					8	8	8	8	8
1921	0			41.7012		46.1549					8	8	8	8	8
1921	0			45.3537		43.6733					8	8	8	8	8
1921	0			43.6137		47.3282					8	8	8	8	8
1921	0			42.9512		41.2633					8	8	8	8	8
1921	0			45.2286		40.8728					9	9	9	9	9
1921	0			45.3187		44.2866					8	8	8	8	8
1921	0			41.6287							8	8	8	8	8
1921	0			42.7587		43.1999					8	8	8	8	8
1921	0			42.6812		40.9033					8	8	8	8	8
1921	0			42.3512		44.2499					8	8	8	8	8
1921	0			40.6212							8	8	8	8	8
1921	0			44.4687		40.5316					8	8	8	8	8
1921	0			44.4412		47.7745					9	8	8	8	9
1921	0			41.7787		40.1161					9	8	8	8	9
1921	0			39.146		37.3261					9	8	10	8	9
1921	0			43.4085							9	8	10	8	9
1921	0			42.6787		38.5028					9	8	8	8	9
1921	0			37.9612							9	8	8	8	9
1921	0			42.0861		41.8311					9	9	9	9	9
1921	0			46.2411		39.2195					9	9	9	9	9
1921	0			40.7836		39.8178					9	9	9	9	9
1921	0			46.6136							9	9	9	9	9
1921	1			42.1336							9	9	9	9	9
1921	1			39.8011		36.1078					9	9	9	9	9
1921	1			42.3986		46.7728					9	9	9	9	9
1921	1			42.6836		33.6811					9	9	9	9	9
1921	1			45.3836							9	9	9	9	9
1921	1			44.7386		48.7211					9	9	9	9	9
1921	1			41.5686		48.3528					9	9	9	9	9
1921	1			40.0486		45.9845					9	9	9	9	9
1921	1			42.6886		44.1328					9	9	9	9	9
1921	1			43.7936		39.5028					9	9	9	9	9
1921	1			42.7861		46.8078					9	9	9	9	9
1921	1			40.6461		48.9461					9	9	9	9	9
1921	1			42.1686		46.3511					9	9	9	9	9
1921	1			40.6411		43.6628					9	9	9	9	9
1921	1			40.486		41.3211					9	9	10	9	9
1921	1			48.606		37.0011					9	9	10	9	9
1921	1			38.7586		45.7261					9	9	9	9	9
1921	1			40.4786		42.2695					9	9	9	9	9
1921	1			42.4236		47.4611					9	9	9	9	9
1921	1			42.8061		44.8111					9	9	9	9	9
1921	1			42.4436		44.4961					9	9	9	9	9
1921	1			47.0161		51.6111					9	9	9	9	9
1921	1			44.7811		46.6845					9	9	9	9	9
1921	1			44.4236		40.6945					9	9	9	9	9
1921	1			44.6261		42.7028					9	9	9	9	9
1921	1			45.1061		46.2128					9	9	9	9	9
1921	1			43.1936		41.4545					9	9	9	9	9
1921	1			42.5286		42.4161					9	9	9	9	9
1936	1	55.7685	45.1627	43.8043	49.9838	53.4064	50.0065	49.5509	43.6374	62.0052	1	1	1	1	1	1	1	1	1
1936	1	56.1097	46.434	43.6241	50.2114	45.323	49.4706	48.6837	44.5283	62.1769	6	6	6	6	6	6	6	6	6
1936	0	59.1264	47.184	47.2391	53.3114	49.0997	48.2518	50.3287	39.3313	62.6729	6	6	6	6	6	6	6	6	6
1936	0	60.128	46.2615	47.6816	52.41	47.223	51.3268	49.9512	42.3393	62.1429	6	6	6	6	6	6	6	6	6
1936	0	54.3255	51.7259	40.7918	49.1787	44.2856	50.9363	45.3566		62.8402	5	5	5	5	5	5	5	5	5
1936	0	61.5671	42.4859	43.4043	53.4087	45.5106	43.7925	47.1574		63.1682	5	5	5	5	5	5	5	5	5
1936	1	57.0455	41.1209	49.4018	49.8044	48.9973	48.2525	47.5074		64.6042	5	5	5	5	5	5	5	5	5
1936	1	61.6764	59.0315		48.9257	48.873	50.1931	49.4804	43.1663	60.2769	6	6	6	6	6	6	6	6	6
1936	0	56.5088	49.4809	44.2518	50.5701	43.964	51.5988	43.8433	43.7555	63.6422	5	5	5	5	5	5	5	5	5
1936	0	52.028	51.8815	41.2966	45.4557	49.9213	47.1768	51.9804	44.3813	66.4569	6	6	6	6	6	6	6	6	6
1936	1	61.783	44.754	46.9916	53.7428	52.853	47.3393	48.7104	43.1253	63.7169	6	6	6	6	6	6	6	6	6
1936	1		45.649	44.1816	48.15	48.0947	49.1168	49.0729	40.0833	63.5069	6	6	6	6	6	6	6	6	6
1936	1	49.098	40.2665	45.8316	53.8328	41.973	51.4568	48.4854	47.2083	64.4329	6	6	6	6	6	6	6	6	6
1936	1	56.463	51.684	47.7966	51.6585	50.813	46.8931	47.8429	40.9773	60.0129	6	6	6	6	6	6	6	6	6
1936	0	60.0288	52.9984	44.2168	48.8973	47.494	47.5088	48.6474	34.3015	61.7142	5	5	5	5	5	5	5	5	5
1936	0	58.1038	48.5909	44.8618	52.8701	49.2223	46.9688	48.6916	40.4425	60.5682	5	5	5	5	5	5	5	5	5
1936	0	51.5997	43.0915	47.6766	51.4428	51.1547	48.9518	45.2971	45.5863	63.1509	6	6	6	6	6	6	6	6	6
1936	0	55.2147	47.9665	41.0616	49.7828		49.3293	44.3854	46.8123	65.0989	6	6	6	6	6	6	6	6	6
1936	1	59.3188	48.0184	42.9268	50.7516	50.9606	46.5138	47.0741	44.7065	64.0562	5	5	5	5	5	5	5	5	5
1936	1	54.5618	48.6152	46.6193	48.8838	47.4464	48.279	47.2717	51.1064	63.0672	1	1	1	1	1	1	1	1	1
1936	1	56.8238	51.7084		49.2716	45.3256	48.6025	49.8508	42.2105	64.0842	5	5	5	5	5	5	5	5	5
1936	1	59.4147	41.4715	31.6816	48.69	51.3747	50.9818	43.7829	45.3053	61.4949	6	6	6	6	6	6	6	6	6
1936	0	52.1068	49.5702	46.5843	52.4252	45.3631	51.0127	52.9942	42.5144	63.8472	1	1	1	1	1	1	1	1	1
1936	0	59.2914	38.334	48.8491	51.6	48.5513	49.2731	46.1179	43.4293	63.5729	6	6	6	6	6	6	6	6	6
1936	0	63.1155	53.2278	50.5938	49.4323	44.9674	50.563	52.0381	46.1088	61.9483	4	4	4	4	4	4	4	4	4
1936	0	57.8689	64.0678	44.0238	49.9595	48.0273	46.1118	47.264	43.7028	62.8903	4	4	4	4	4	4	4	4	4
1936	0	50.2152	48.4427	44.5618	51.2423	52.4115	47.3753	51.6475	41.5014	64.4752	1	1	1	1	1	1	1	1	1
1936	0	53.9589	51.9203	45.9088	47.3723	49.584	48.2293	48.0956	38.8238	62.4183	4	4	4	4	4	4	4	4	4
1936	1	55.1905	43.6778	47.2513	52.8766					59.3302	4	4	4	4	4	4	4	4	4
1936	0	60.6305	43.5303	45.2113	50.8937	44.0874	47.308	47.9023	40.8248	65.3443	4	4	4	4	4	4	4	4	4
1936	1	62.5172	48.7453	48.2838	52.7537	47.9857	45.0193	50.3748	46.7768	63.3483	4	4	4	4	4	4	4	4	4
1936	0	54.4989	47.4703	45.8938	49.3409	49.5924	45.2293	52.0448	43.8718	63.5943	4	4	4	4	4	4	4	4	4
1936	1	60.9172	53.4103	48.1463	48.4652	45.3674	48.1693	45.374	41.8188	63.9922	4	4	4	4	4	4	4	4	4
1936	0	53.5664	46.1965	49.2741	51.4514	44.9213	50.2406	48.3237	43.4513	63.0789	6	6	6	6	6	6	6	6	6
1936	1	56.9139	52.0003	40.9488	56.2152	48.2057	47.9093	48.1723	43.1068	66.9483	4	4	4	4	4	4	4	4	4
1936	0	56.0389	46.5278	42.8863	47.9795	48.5857	45.0305	47.1148	48.6758	65.8423	4	4	4	4	4	4	4	4	4
1936	0	69.5239	56.7253	49.3913	44.1052	46.5324	52.0831	46.1323	38.4648	61.4862	4	4	4	4	4	4	4	4	4
1936	1	57.7539	45.6528	50.9388	50.848	47.524	50.0331	43.1998	45.7208	63.1962	4	4	4	4	4	4	4	4	4
1936	1	54.9222		42.4963	44.1166	47.349	48.3718	45.5848	45.7848	64.9262	4	4	4	4	4	4	4	4	4
1936	0	54.5939	43.0153	50.1888	56.8495	52.4707	48.8655	46.624	51.1908	61.8603	4	4	4	4	4	4	4	4	4
1936	0	60.5755	49.8603	47.6763	53.9852	44.139	40.988	49.8965	38.7388	64.1603	4	4	4	4	4	4	4	4	4
1936	1	59.4922	44.7578	50.8738	48.7623	49.7907	47.378	50.844	45.9248	65.0982	4	4	4	4	4	4	4	4	4
1936	0	49.2155	48.0478	44.5288	49.0409	47.409	48.9255	52.2181	45.1268	66.4963	4	4	4	4	4	4	4	4	4
1936	0	57.2322	60.6028	44.9238	43.528	50.6057	45.343	51.5381	44.5568	61.3723	4	4	4	4	4	4	4	4	4
1936	0	54.8239	50.4053	49.8063	50.6623	51.0924	49.3268	51.5815	46.4138	64.0703	4	4	4	4	4	4	4	4	4
1936	1	57.4555	43.1028	47.0313	56.9195	49.6773	51.3005	46.9406	48.0208	63.6462	4	4	4	4	4	4	4	4	4
1936	0	57.2822	40.0103	45.4313	47.7652	48.6557	48.9343	50.3931	44.7078	61.8122	4	4	4	4	4	4	4	4	4
1936	1	61.5905	51.5878	42.4238	55.8795	46.139	44.4156	46.7515	42.8928	64.6762	4	4	4	4	4	4	4	4	4
1936	1	55.9868	38.9377	46.8193	47.2566	48.4915	47.7903	53.805	41.1124	63.2672	1	1	1	1	1	1	1	1	1
1936	0	60.5755	63.0009	46.4518	48.7401	52.3973	52.6388	48.2516	41.1585	63.5582	5	5	5	5	5	5	5	5	5
1936	0	55.2855	53.5328	50.9163	51.5609	48.7274	49.4006	46.6973	39.9278	65.4343	4	4	4	4	4	4	4	4	4
1936	1	62.0464	52.464	46.6441	55.5014	50.968	45.0643	42.1929	39.7453	63.7229	6	6	6	6	6	6	6	6	6
1936	1	56.9814	44.879	43.9616	52.0057	50.9547	51.4306	48.2804	39.9943	63.6909	6	6	6	6	6	6	6	6	6
1936	1	61.4155	43.2659	45.3943	53.7644	47.364	45.3263	48.9883	46.0755	65.4802	5	5	5	5	5	5	5	5	5
1936	1	56.3947	46.564	51.2766	49.5228	47.4147	46.5018	47.0329	46.2033	62.5029	6	6	6	6	6	6	6	6	6
1936	1	51.7039	46.5528	49.1313	57.5252	50.339	45.5881	50.5606	44.7808	63.5123	4	4	4	4	4	4	4	4	4
1936	1	59.7721	53.1459	44.1518	52.6816	45.5556	50.1625	45.4758	39.4785	63.1002	5	5	5	5	5	5	5	5	5
1936	0	59.2288	52.6759	49.2618	50.1459	45.4873	48.1675	50.7316	45.8745	60.0842	5	5	5	5	5	5	5	5	5
1936	0	58.8971	54.9834	61.7568	46.5944	47.5056	48.6825	46.8649	55.5575	64.1622	5	5	5	5	5	5	5	5	5
1936	0	63.1621	48.8709	48.0093	60.2301	50.8006	46.4838	49.9558	52.5605	62.4862	5	5	5	5	5	5	5	5	5
1936	1	58.9505	47.5809	52.2293	57.0687	46.939	50.975	44.8783	48.1545	63.4422	5	5	5	5	5	5	5	5	5
1936	1	59.7305	60.7909	48.0318	47.7016	45.784	43.46	46.7691	40.9925	61.3162	5	5	5	5	5	5	5	5	5
1936	1	59.3239	45.5728	57.6963	61.6138	49.3723		42.929	47.4478	62.7443	4	4	4	4	4	4	4	4	4
1936	0	54.1271	48.0409	45.4668	48.7973	49.9023	48.35	47.8683	41.8445	64.9882	5	5	5	5	5	5	5	5	5
1936	0	56.0605	51.7859	52.6693	53.6087	45.114	45.5013	44.5458	46.0645	64.6662	5	5	5	5	5	5	5	5	5
1936	1	56.2555	45.7684	47.0568	49.3716	51.6856	47.1288	50.8224	39.5505	66.7482	5	5	5	5	5	5	5	5	5
1936	0	62.9589	45.4503	50.0388	54.3795	47.5523	45.743	54.2315	43.1928	63.5862	4	4	4	4	4	4	4	4	4
1936	0	56.3155		46.1913	51.1123	45.5573	44.5793	44.1673	41.4218	62.4442	4	4	4	4	4	4	4	4	4
1936	0	57.2189	45.8678	46.3438	55.4252	49.3957	49.2618	41.7165	44.6758	62.4402	4	4	4	4	4	4	4	4	4
1936	1	55.4022	52.8753	46.6938	52.248	44.154	48.938	46.5339	40.2838	62.0562	4	4	4	4	4	4	4	4	4
1936	1	64.6005	52.8478	50.9813	57.7695	47.7424	44.9093	46.5156	49.9168	64.0842	4	4	4	4	4	4	4	4	4
1936	0	62.1289	43.9303	45.7813	47.7309	49.5207	45.178	44.4156	40.0128	61.7182	4	4	4	4	4	4	4	4	4
1936	0	51.2539	44.1603	44.5263	52.8738	46.9157	46.5555	46.9881	43.6348	63.9622	4	4	4	4	4	4	4	4	4
1936	0	54.0689	48.9953	47.0038	50.2552	48.3924	48.1581	45.4598	43.4298	63.5282	4	4	4	4	4	4	4	4	4
1936	1	56.1689	51.0228	45.2363	48.518	51.4573	48.5043	46.9748	38.5108	62.7623	4	4	4	4	4	4	4	4	4
1936	1	59.5305	49.6528	45.7663	52.1295	46.0857	51.3793	48.5215	48.4978	60.0303	4	4	4	4	4	4	4	4	4
1936	0	54.7905		44.4688	50.4052	50.0207	43.3931	44.0015	48.6008	64.3303	4	4	4	4	4	4	4	4	4
1936	1	53.9455	47.4928	45.6588	50.6809	55.2073	47.3968	45.7356	41.5178	64.1582	4	4	4	4	4	4	4	4	4
1936	1	55.7322	47.8153	40.6238	48.2366		49.3468		44.8698	61.4522	4	4	4	4	4	4	4	4	4
1936	1	56.5189	49.8828	46.2438	51.0666	49.5107	49.3368	51.3065	37.4498	65.0643	4	4	4	4	4	4	4	4	4
1936	0	61.3072	46.4203	47.6688	47.5609	48.3623	46.3768	47.3115	40.5468	61.2882	4	4	4	4	4	4	4	4	4
1936	1	58.5155	56.3778	53.4063	48.0366	47.0174	46.0155	50.9056	41.6368	64.7362	4	4	4	4	4	4	4	4	4
1936	0	92.6239		43.9938	47.438	46.6157	48.1743	50.4773	42.7328	61.7343	4	4	4	4	4	4	4	4	4
1936	1	53.5239	46.3078	43.7188	51.9637	47.0807	46.5206	45.4131	43.5028	60.9423	4	4	4	4	4	4	4	4	4
1936	0	58.8322	50.0928	48.6838	49.6923	48.8124	49.7131	47.7281	43.7808	64.0883	4	4	4	4	4	4	4	4	4
1936	0	60.4239	57.2428	47.9063	49.9123	44.889	51.4905	47.1856	42.0418	60.9023	4	4	4	4	4	4	4	4	4
1936	0	61.4185	42.9952	38.8093	50.8052	51.5348	50.0415	48.7759	43.3824	63.9952	1	1	1	1	1	1	1	1	1
1936	0	58.3302	56.9177	50.0843	51.9766	46.6198	48.504	45.555	46.6254	60.9692	1	1	1	1	1	1	1	1	1
1936	0	57.7605	48.1528	46.4913	51.6695	46.0074	53.7756	55.6114	36.1058	63.7122	4	4	4	4	4	4	4	4	4
1936	0	63.2122	61.4803	45.9088	52.2509	46.989	44.733	51.8723	47.0818	62.9323	4	4	4	4	4	4	4	4	4
1936	0	58.4405	50.3653	40.9413	48.8352	48.274	47.7981	50.1723	44.2218	66.9583	4	4	4	4	4	4	4	4	4
1936	0	56.9789	54.6678	46.7788	54.4138	47.7057	52.568	46.6031	40.0348	62.8762	4	4	4	4	4	4	4	4	4
1936	0	62.6472	50.9403	49.6663	52.7238	47.7857	48.0505	47.154	45.4408	61.7103	4	4	4	4	4	4	4	4	4
1936	0	55.6739		48.2788	53.4095	49.289	51.498	48.2006	43.1098	62.4843	4	4	4	4	4	4	4	4	4
1936	0	56.7705	41.8928	49.4663	53.1309	42.1024	48.3606	46.4639	46.0708	62.8802	4	4	4	4	4	4	4	4	4
1936	1	58.9985	40.4452	48.5143	48.7781	49.3364	49.8603	43.4184	44.0984	61.4832	1	1	1	1	1	1	1	1	1
1936	0	74.4089	46.4753		47.9809	44.0457	48.2043	47.3856	46.7448	62.8623	4	4	4	4	4	4	4	4	4
1936	0	61.1305	43.5853	49.9213	49.0695	51.5023	47.5431	47.024	38.7318	61.3483	4	4	4	4	4	4	4	4	4
1936	0	63.6339	42.3803	44.6838	50.6109	45.1657	42.4631	49.164	35.9468	64.6663	4	4	4	4	4	4	4	4	4
1936	1	52.7322	62.6678	45.8238	51.098	49.1673	41.9006	50.4856	47.4968	59.8162	4	4	4	4	4	4	4	4	4
1936	1	57.5352	48.0202	43.0768	49.5752	50.0681	46.2715	49.4042	44.8854	62.8952	1	1	1	1	1	1	1	1	1
1936	1	61.4914	43.539	46.6216	52.42	49.8447	50.8556	49.7421	45.3543	65.9389	6	6	6	6	6	6	6	6	6
1936	1	55.313	48.6865	50.4891	50.7771	51.9113	44.5043	49.5412	44.1443	62.3609	6	6	6	6	6	6	6	6	6
1936	1	44.5747	54.7115	39.1066	55.1543	39.9797	37.9993	43.9862		67.3249	6	6	6	6	6	6	6	6	6
1936	0	59.7955	50.3328	41.7863	51.9052	49.4173	50.7468	45.7206	36.8438	59.3783	4	4	4	4	4	4	4	4	4
1936	0		51.0744	48.1401	51.8113	43.2208	48.5844	44.7329	42.3655	64.1122	3	3	3	3	3	3	3	3	3
1936	0	53.4898	48.5269	46.9001	50.8798	49.6957	47.1344	49.8004	43.6285	62.5522	3	3	3	3	3	3	3	3	3
1936	1	54.2681	49.3144	43.6176	53.757	45.4941	53.1757	47.4695	40.3905	64.0082	3	3	3	3	3	3	3	3	3
1936	0	56.2335	49.5802	45.5818	52.178	43.8581	51.564	53.1384	47.0834	61.0972	1	1	1	1	1	1	1	1	1
1936	1	56.8447	48.4119	45.7576	50.0984	45.7824	49.2907	47.5846	44.3845	65.2962	3	3	3	3	3	3	3	3	3
1936	0	58.1431	54.6119	51.8901	49.8084	48.9941	45.9844	48.0854	50.5965	63.0902	3	3	3	3	3	3	3	3	3
1936	0		49.6294	48.6451	55.0141	44.9141	49.3944	48.1087	37.0955	62.1162	3	3	3	3	3	3	3	3	3
1936	1	59.5647	51.5144	42.4801	53.4698	43.9008	48.5307	54.0846	47.2965	64.9662	3	3	3	3	3	3	3	3	3
1936	1	59.1868	48.1677	43.3493	52.8338	42.4481	50.1452	48.3875	44.0814	64.1152	1	1	1	1	1	1	1	1	1
1936	1	60.7464	68.3444	48.1951	49.6213	48.3041	45.9782	46.7662	46.1965	64.9562	3	3	3	3	3	3	3	3	3
1936	1	52.7464	43.3244	47.2326	53.7741	50.1224	49.1582	51.1937	40.8105	61.7622	3	3	3	3	3	3	3	3	3
1936	0	55.1831	40.8769	49.8626	54.5041	47.9474	50.2457	49.7679	46.8395	62.3362	3	3	3	3	3	3	3	3	3
1936	1	61.4871	50.0259	45.6618	49.9873	46.904	44.6613	49.3016	42.3635	65.7002	5	5	5	5	5	5	5	5	5
1936	1	54.1555	57.8784	44.5068	46.3516	46.049	47.3975	48.6291	38.8135	64.3302	5	5	5	5	5	5	5	5	5
1936	0	64.7071	41.3284	58.5818	51.293	49.5156	44.775	47.4524	39.3255	65.8382	5	5	5	5	5	5	5	5	5
1936	1	55.3664	44.9519	47.2101	50.4898	47.8491	46.9394	48.7504	45.5035	64.5382	3	3	3	3	3	3	3	3	3
1936	1	56.6547	52.4444	44.4676	50.3641	54.5374	47.1519	47.2637	45.0575	63.4722	3	3	3	3	3	3	3	3	3
1936	0	55.8347	43.1319	47.8901	49.8184	42.6024	47.7707	43.6071	29.5235	62.0642	3	3	3	3	3	3	3	3	3
1936	1	57.0931	53.8194	40.0676	48.4741	50.6141	47.2819	49.0779	43.0075	60.9842	3	3	3	3	3	3	3	3	3
1936	0	56.9431	50.6069	33.2451	47.3113	48.7474	44.0757		46.7085	67.7982	3	3	3	3	3	3	3	3	3
1936	1	48.8105	61.7634	53.9968	53.6844	48.5173	49.5475	53.7366	51.8005	65.7862	5	5	5	5	5	5	5	5	5
1936	1	56.7421	47.6184	53.7718	53.8187	48.3606	49.1025	47.6483	43.3185	63.2522	5	5	5	5	5	5	5	5	5
1936	0	60.1831	55.6069	40.7651	49.2084	46.9558	44.8494	50.1662	49.0635	67.6702	3	3	3	3	3	3	3	3	3
1936	0	62.3798	46.1794	46.1801	52.0313	47.8858	49.9944	44.8612	36.7345	62.9102	3	3	3	3	3	3	3	3	3
1936	1	59.4252	47.3427	48.2243	51.0281	47.1581	50.474	44.66	43.9504	64.2072	1	1	1	1	1	1	1	1	1
1936	1	56.9964	47.4869	47.3301	48.5898	52.1508	47.9169	47.6004	43.6985	65.7302	3	3	3	3	3	3	3	3	3
1936	1	59.2688	49.4134	48.3793	48.1516	48.404	44.9488	47.9024	46.6225	62.9062	5	5	5	5	5	5	5	5	5
1936	0	50.3164	42.7144	48.7551	51.327	49.4824	43.8869	50.4537	36.6455	61.1282	3	3	3	3	3	3	3	3	3
1936	1	58.8652	52.2527	46.9943	50.4466	51.8565	45.6752	47.2034	41.6024	58.8372	1	1	1	1	1	1	1	1	1
1936	0	52.5039	52.6428	48.9088	54.4566	49.5807	49.818		50.0288		4	4	4	4	4	4	4	4	4
1936	0	53.3689	45.4853	48.9813	51.3966	47.8257	49.7543	51.5015	47.5378	60.6202	4	4	4	4	4	4	4	4	4
1936	1	54.6005	51.2353	47.3663	51.358	47.9823	49.2405	45.124	46.5398	66.3323	4	4	4	4	4	4	4	4	4
1936	0	66.0472		42.1488	55.0066	46.4124	50.4993	44.269	47.6698	61.9002	4	4	4	4	4	4	4	4	4
1936	0	59.9288	47.4309	44.6893	53.6344	50.0273	45.31	48.9808	40.0365	60.7402	5	5	5	5	5	5	5	5	5
1936	1	54.0605	44.8178	40.5013	51.6437	47.9973	45.483	49.9673	44.2578	61.5042	4	4	4	4	4	4	4	4	4
1936	1	52.0972	47.1778	45.6963	52.3866	51.204	48.4968	46.1423	41.6268	63.8323	4	4	4	4	4	4	4	4	4
1936	1	56.5272	55.8278	44.5738	49.5895	49.109	47.7743	47.7031	47.5548	64.6783	4	4	4	4	4	4	4	4	4
1936	0	60.9352	42.0377	47.7518	53.3381	42.3514	43.5303	45.2259	43.9644	63.1192	1	1	1	1	1	1	1	1	1
1936	0	56.5105	43.9228	46.0313	50.6909	45.854	47.7868	45.1731	51.1268	65.2643	4	4	4	4	4	4	4	4	4
1936	0	53.6289		47.6188	53.468	48.5357	46.8918	46.3256	44.5088	64.9103	4	4	4	4	4	4	4	4	4
1936	1	52.0539	47.5803	44.8538	48.9537	47.6107	50.2056	49.314	44.7918	65.7482	4	4	4	4	4	4	4	4	4
1936	0	57.3039	45.0903	45.3688	48.5923	50.384	49.5443	47.6156	43.4608	61.1322	4	4	4	4	4	4	4	4	4
1936	1	58.3339	51.3628	45.4713	55.4466	46.6373	47.763	46.4573	46.8928	61.5782	4	4	4	4	4	4	4	4	4
1936	0	66.3722	49.4028	45.8488	50.0509	48.7357	50.148	44.8656	42.0228	59.0243	4	4	4	4	4	4	4	4	4
1936	1	53.7564	50.5515		50.6343	46.0164	48.0606	54.4804	45.6983	63.5629	6	6	6	6	6	6	6	6	6
1936	1	55.7972	60.2428	43.8788	50.5266	47.614	49.8843	48.9748	40.6418	61.9222	4	4	4	4	4	4	4	4	4
1936	1	61.7364	48.7215	41.5016	47.48	46.653	41.1518	46.4596	45.9893	59.2829	6	6	6	6	6	6	6	6	6
1936	1	54.7564	45.5615	45.0316	48.86	48.7697	47.5731	49.9779	40.9113	60.5389	6	6	6	6	6	6	6	6	6
1936	1	57.1805	50.4253	44.8313	48.6538	50.4273	44.7405	48.439	45.8968	61.0483	4	4	4	4	4	4	4	4	4
1936	1	51.9155	57.4659	49.9543	53.873	50.5273	50.4338	49.6283	42.1615	65.7802	5	5	5	5	5	5	5	5	5
1936	1		62.0565	45.4741	48.1657	47.623	45.6906	46.9596	41.0483	63.2069	6	6	6	6	6	6	6	6	6
1936	1	63.4764	48.534	51.9516	50	53.9763	47.8706	43.6471	44.5874	65.3429	6	6	6	6	6	6	6	6	6
1936	0	58.6347	45.344	45.3966	50.5728	46.2463	49.7306	45.5071	42.5773	62.2669	6	6	6	6	6	6	6	6	6
1936	1	56.4414	45.929	46.4491	54.1657	48.6163	50.9331	41.7146	45.3953	63.1489	6	6	6	6	6	6	6	6	6
1936	1	56.433	49.384	43.9616	54.62	45.618	45.7743	47.1279	39.2233	63.4909	6	6	6	6	6	6	6	6	6
1936	1	64.0897	49.564	47.7691	47.6057	50.288	48.5468	46.3337	42.9853	62.5329	6	6	6	6	6	6	6	6	6
1936	1	58.548	45.5115		53.4814	50.8513	47.4631	50.6704	45.9123	65.2489	6	6	6	6	6	6	6	6	6
1936	1	57.5597	50.8115	49.4616	53.4957	48.2463	45.3356	44.4237	44.0423	64.6369	6	6	6	6	6	6	6	6	6
1936	0	54.5748	54.4294	42.7851	48.9441	48.1257	44.3207	46.8912	44.5405	65.1222	3	3	3	3	3	3	3	3	3
1936	1	58.7197	45.5344	46.7301	54.597	43.7107	46.1394	48.8454	43.4055	65.8302	3	3	3	3	3	3	3	3	3
1936	1	54.7398	53.5319	41.3026	51.6798	44.2974	45.5057	47.782	45.9835	63.6682	3	3	3	3	3	3	3	3	3
1936	0	69.4697	55.8594	33.6076	52.5584	50.9591	49.7882	48.9487	46.5825	63.7022	3	3	3	3	3	3	3	3	3
1936	1	60.2531	47.3269	44.4576	50.5298	47.8491	46.5819	48.2171	48.1275	61.4742	3	3	3	3	3	3	3	3	3
1936	0	61.6614	55.9719	45.4926	52.337	51.1508	52.0219	56.1095	39.1045	62.6102	3	3	3	3	3	3	3	3	3
1936	0	57.6998	48.9794	45.3951	48.9298	50.1574	47.5232	43.2195	44.7145	64.1842	3	3	3	3	3	3	3	3	3
1936	0	60.5197	45.7269	41.4326	52.1541	44.7641	47.8782	47.2487	38.3555	61.2842	3	3	3	3	3	3	3	3	3
1936	0	54.8347	54.5469	48.1951	52.6184	53.6157	48.5332	48.2212	49.8245	66.5902	3	3	3	3	3	3	3	3	3
1936	1	64.0148	46.2694	49.5476	55.6998	47.5524	46.5294	51.8421	46.9335	64.6222	3	3	3	3	3	3	3	3	3
1936	1	58.2398	45.9894	42.5151	49.2227	52.1807	53.2869	45.742	42.0225	62.9242	3	3	3	3	3	3	3	3	3
1936	1	61.5581	40.6169	40.0651		50.2474	50.0382	49.3787	45.5275	61.6322	3	3	3	3	3	3	3	3	3
1936	0	63.5114	50.0565	47.9516	51.1386	41.4347	47.8581	49.0796	41.8983	62.9069	6	6	6	6	6	6	6	6	6
1936	0	60.9348	45.6769	43.4301	54.3698	48.6758	46.1332	51.1812	46.1955	62.2482	3	3	3	3	3	3	3	3	3
1936	1	56.3964	43.3119	52.0976	51.1427	45.1241	47.1169	45.9512	45.7475	62.6862	3	3	3	3	3	3	3	3	3
1936	1	71.523	63.9415	39.7666	52.7071	47.793		45.2071	45.9473	62.3209	6	6	6	6	6	6	6	6	6
1936	1	54.7947	58.659	44.9341		52.2847	46.4668	49.3679	43.5653	62.8549	6	6	6	6	6	6	6	6	6
1936	1	55.2464	62.599	46.1591	49.3085	44.1913	48.4856	43.0454	44.7803	61.7249	6	6	6	6	6	6	6	6	6
1936	1	57.9864	44.3415	47.4591	50.1443		48.5568			60.1489	6	6	6	6	6	6	6	6	6
1936	0	58.1964	52.7665	48.3241	49.9243	47.8113	52.8681	48.6796	44.3813	61.7289	6	6	6	6	6	6	6	6	6
1936	0	58.1964	48.5215	51.4641	49.2257	47.0247	49.7356	46.4487	43.2413	64.4529	6	6	6	6	6	6	6	6	6
1936	1	59.4697	53.0115	47.1216	50.9643	49.2064	52.3718	45.6246	42.1903	63.6489	6	6	6	6	6	6	6	6	6
1936	0	58.7597	49.969	46.6166	49.0957	45.733	47.9743	49.0321	46.1603	65.1369	6	6	6	6	6	6	6	6	6
1936	0	59.703	50.6865	39.5466	52.7014	46.383	49.8493			63.8549	6	6	6	6	6	6	6	6	6
1936	0	56.7097	60.014	54.2516	47.7371	48.4363	46.9881	49.8029	42.4633	63.1989	6	6	6	6	6	6	6	6	6
1936	0	58.933	58.2265	45.7191	49.1043	48.7313	46.8093	45.4871	44.7863	64.3849	6	6	6	6	6	6	6	6	6
1936	0	57.113	48.3115	50.1691	51.53	50.073	47.8781	48.0679	43.1783	64.0429	6	6	6	6	6	6	6	6	6
1936	0	51.0247	49.8415	46.7566	55.1943	44.2897	47.8793	47.9446	43.5483	63.3149	6	6	6	6	6	6	6	6	6
1936	1	63.4814	46.5165	52.2416	52.2014	46.8914	48.2868	45.6321	45.2283	62.7249	6	6	6	6	6	6	6	6	6
1936	1	57.2514	50.8115	55.3916	52.9885	51.1013	46.8643	48.6704	45.0953	61.9489	6	6	6	6	6	6	6	6	6
1936	0	61.488	45.1715	50.7516	54.8586	49.3397	48.0006	48.7871	45.3374	61.6709	6	6	6	6	6	6	6	6	6
1936	0	58.2064	46.8065	48.3591	52.8385	46.453	48.0493	48.4854	37.6433	62.8909	6	6	6	6	6	6	6	6	6
1936	1	57.238	52.289		54.3671	44.123	49.6818			63.3269	6	6	6	6	6	6	6	6	6
1936	1	57.2214	55.1094	44.3576	56.6584	50.4674	48.2532	47.2454	46.1815	61.7182	3	3	3	3	3	3	3	3	3
1936	0	57.9231	49.9869	52.1151	55.3627	53.0574	49.6307	43.6029	46.0995	62.3282	3	3	3	3	3	3	3	3	3
1936	0	59.3231	53.0919	45.8076	53.3284	47.0124	47.0569	46.4545	46.0915	59.8722	3	3	3	3	3	3	3	3	3
1936	0	58.5681	51.2694	45.5276	51.6355	50.4591	50.6282	51.3412	46.5615	63.4382	3	3	3	3	3	3	3	3	3
1936	0	62.8131	45.0069	48.8501	53.1698	51.6208	45.7457	49.002	40.3335	60.2362	3	3	3	3	3	3	3	3	3
1936	0	68.7381	39.6269	36.8076	48.317	45.3741	56.4257	46.0712	34.1245	63.3802	3	3	3	3	3	3	3	3	3
1936	1	61.7031	55.2019	48.1501	49.2784	48.9258	49.4582	47.0237	41.5355	61.6422	3	3	3	3	3	3	3	3	3
1936	0	60.3652	46.7452	43.9818	52.2095	50.8548	48.0415	46.61	56.5784	61.0332	1	1	1	1	1	1	1	1	1
1936	1	50.0281	50.3369	46.4951	50.9098	45.1524	43.9757			61.4482	3	3	3	3	3	3	3	3	3
1936	1	55.3131	48.0044	49.4151	51.677	47.9607	49.8869	39.6121	45.1525	62.2322	3	3	3	3	3	3	3	3	3
1936	1	60.8281	54.1944	47.5351	49.2455	45.9607	51.5257	48.3179	51.9415	61.2122	3	3	3	3	3	3	3	3	3
1936	0	57.1097	40.7644	41.1826	51.0555	47.1524	47.4457	47.7321	43.1815	58.5982	3	3	3	3	3	3	3	3	3
1936	0	57.6748	47.0969	43.0801	52.1555	46.6307	42.4219	47.6529	44.9535	64.3742	3	3	3	3	3	3	3	3	3
1936	1	61.3014	41.1094	44.9501	45.1455	51.2324	47.9494	48.5904	46.8445	62.7622	3	3	3	3	3	3	3	3	3
1936	0	54.9531	56.4944	49.0376	51.2327	49.9591	49.1132	45.4754	48.3825	65.6882	3	3	3	3	3	3	3	3	3
1936	1	60.5281	43.1994	47.6801	51.7598	47.8191	44.0882	47.5196	38.5035	63.2682	3	3	3	3	3	3	3	3	3
1936	1	62.6114	45.7469	47.7876	55.7184	46.7791	44.9544	45.562	41.3405	63.4102	3	3	3	3	3	3	3	3	3
1936	0		48.9269	48.0401	50.9313	49.2141	47.6119	49.8704	44.3715	63.5262	3	3	3	3	3	3	3	3	3
1936	0	58.4864	49.8944	48.1176		46.5591	50.6744	49.2904	40.2695	64.2462	3	3	3	3	3	3	3	3	3
1936	1	54.5214	41.0569	47.0051	48.7498	50.9541	47.3657	45.8779	45.3265	63.7362	3	3	3	3	3	3	3	3	3
1936	1	54.5164	45.3619	46.1251	54.717	49.4091	48.0882	45.3254	38.3865	62.0402	3	3	3	3	3	3	3	3	3
1936	1	58.3447	44.9869	47.3751	53.1927	48.0607	48.0607	46.0879	44.0565	62.8082	3	3	3	3	3	3	3	3	3
1936	0	58.6397	48.1619	50.5551	52.1056	49.4907	44.4844	48.8587	43.2625	64.6602	3	3	3	3	3	3	3	3	3
1936	1	51.4964	59.3644	40.1151	50.0013	53.0174	42.0382	45.8004	45.4025	62.2302	3	3	3	3	3	3	3	3	3
1936	0	57.4714	47.4219	46.1901	50.3827	43.8441	49.6357	49.2045	45.9845	62.2002	3	3	3	3	3	3	3	3	3
1936	0	59.5998		45.9326	48.6498	51.8941	51.1432	48.4679	39.5845	61.8562	3	3	3	3	3	3	3	3	3
1936	0	61.9581	47.0019	51.2476	50.087	45.6991	49.8019	45.4721	43.4405	64.6782	3	3	3	3	3	3	3	3	3
1936	0	59.8747	58.7919	51.2776	51.1013	47.3824	46.7182		47.4775	62.2122	3	3	3	3	3	3	3	3	3
1936	0	61.1414	57.5294	55.7901	60.217	49.8874	50.7882	47.322	35.4015	65.0082	3	3	3	3	3	3	3	3	3
1936	1	56.8197	52.2394	45.8026	53.1955	45.2391	45.1882	46.0671	39.3355	66.3142	3	3	3	3	3	3	3	3	3
1936	0	56.3381	46.1644	39.8201	43.697	43.5791	48.3632	46.8687	40.4545	62.3722	3	3	3	3	3	3	3	3	3
1936	1	56.8248	43.7319	55.7901	49.4441	46.9974	48.5694	45.4671	46.3685	61.5622	3	3	3	3	3	3	3	3	3
1936	1	54.1897	54.9094	48.1426	50.6155	51.5624	47.2557	46.7479	47.0985	61.6182	3	3	3	3	3	3	3	3	3
1936	0	65.1714	50.8019	50.0626	52.3927	45.3057	46.4232	47.3745	48.2665	67.9122	3	3	3	3	3	3	3	3	3
1936	1	61.3447	44.6669	51.5151	48.3813					55.8462	3	3	3	3	3	3	3	3	3
1936	0	58.8214	47.7394	48.8451	51.5713	48.9708	46.7319	49.8329	48.1305	62.4762	3	3	3	3	3	3	3	3	3
1936	0	60.6148	49.1194	46.7526	53.2098	44.8057	48.2219	51.4596	44.2155	61.9762	3	3	3	3	3	3	3	3	3
1936	0	54.0714	47.4819	47.2326	50.2913	48.9924	47.8094	45.0129	42.9325	64.9842	3	3	3	3	3	3	3	3	3
1936	1	51.2614	41.4644	39.3576	53.9798	47.6041	47.7182	48.2071	42.3115	65.0482	3	3	3	3	3	3	3	3	3
1936	1	60.6031	48.7419	51.9626		49.2941	48.1994	48.7937	42.0855	63.3802	3	3	3	3	3	3	3	3	3
1936	1	60.9264	48.9144		51.9141	49.2241	48.0294	47.9179	46.1445	60.7162	3	3	3	3	3	3	3	3	3
1936	1	62.0998	52.7294	49.5626	49.9855	47.3107	44.6944	43.7804	45.3095	62.3202	3	3	3	3	3	3	3	3	3
1936	0	67.0364	46.9569	52.8451	48.5784	51.1091	48.6182	46.2004	48.1485	60.0102	3	3	3	3	3	3	3	3	3
1936	1		48.5178	45.1563	53.3209	47.9323	47.4781	48.9056	46.7438	64.6762	4	4	4	4	4	4	4	4	4
1936	1	55.8689	51.4103	47.1588	49.6709	49.1874	47.0455	49.7931	45.2618	62.7182	4	4	4	4	4	4	4	4	4
1936	1	67.9755	56.0203	44.4188	59.6709	51.7373	46.2243	48.0981	41.6518	62.2982	4	4	4	4	4	4	4	4	4
1936	0		51.8003	44.4413	51.718	46.354	46.0993	46.0598	44.8038	65.1262	4	4	4	4	4	4	4	4	4
1936	1	57.9872	46.3828	46.2838	54.5938	49.189	48.3481	49.6739	43.3418	61.0922	4	4	4	4	4	4	4	4	4
1936	1	54.6647	46.1094	44.0501	50.2455	45.8774	47.9744	46.5296	48.0135	61.8022	3	3	3	3	3	3	3	3	3
1936	0	60.4181	47.2094	48.8051	52.5413	49.4207	45.4544		45.1485	61.3242	3	3	3	3	3	3	3	3	3
1936	0	51.7014	61.8869	56.9676	41.6098	49.8641	43.7307	47.7229	43.8235	66.1742	3	3	3	3	3	3	3	3	3
1936	0	55.0389	43.6728	46.0538	52.4237	45.9907	50.2493	47.6956	41.7098	64.6102	4	4	4	4	4	4	4	4	4
1936	0	58.0439	47.3603	46.0913	48.9795	52.094	50.9543	50.8523	42.7648	62.5583	4	4	4	4	4	4	4	4	4
1936	0	57.4305	43.3409	39.7618	50.473	46.4006	50.2888	47.6824	42.4405	64.0042	5	5	5	5	5	5	5	5	5
1936	0	56.1131	59.6019	49.6376	49.5441	45.8924	51.4869	48.5012	45.2095	64.3722	3	3	3	3	3	3	3	3	3
1936	1	57.8955	43.2228	46.5713	48.7366	52.7174	43.4393	50.0215	44.2238	61.7743	4	4	4	4	4	4	4	4	4
1936	0	57.9639	58.0128	43.7138	52.7652	48.474	49.1293	49.459	45.2078	62.6142	4	4	4	4	4	4	4	4	4
1936	0	67.6947	45.8094	57.0801	45.5655	48.1041	43.2794	48.8954	46.7325	62.7742	3	3	3	3	3	3	3	3	3
1936	0	55.9331	59.4944	41.1901	53.0384	47.3141	51.8444	45.6954	38.1605	63.7822	3	3	3	3	3	3	3	3	3
1936	0	57.0048	52.2294	47.8676	58.9613	49.6508	51.4507	44.8087	56.2075	62.8502	3	3	3	3	3	3	3	3	3
1936	0	52.0714	47.7469	57.4651	44.7398	48.6541	47.5644	48.9454	44.0545	65.9782	3	3	3	3	3	3	3	3	3
1936	0	55.7389	38.2403	49.0388	54.6138	48.8707	50.2206	43.679	40.5318	64.8402	4	4	4	4	4	4	4	4	4
1936	0	61.6464		41.6276	51.2613	47.0674	48.3882	47.3187	44.9785	64.1062	3	3	3	3	3	3	3	3	3
1936	1	56.1339	46.5228	46.9488	50.7609	46.964	45.6018	48.1415	47.2148	62.5622	4	4	4	4	4	4	4	4	4
1936	0	46.5947	57.0194	43.6751	49.3241		42.6182	50.5229	38.7425	64.2842	3	3	3	3	3	3	3	3	3
1936	1	56.2714	41.0469	49.5851	58.4584	50.4708	45.2707	49.4387	39.9945	60.5862	3	3	3	3	3	3	3	3	3
1936	1	62.8248	58.2369	46.1676	51.4727	48.0574	46.7232	50.0971	44.4535	59.6182	3	3	3	3	3	3	3	3	3
1936	1	50.3798	58.7419	45.3476	51.027	45.9924	49.3344	48.5421	45.9925	64.9782	3	3	3	3	3	3	3	3	3
1936	0	54.1064	45.9819	52.2801	53.1598	51.8391	48.4907	48.9487	37.7425	63.3222	3	3	3	3	3	3	3	3	3
1936	1	58.6531		44.3926	49.757	47.1107	47.4294	49.7637	36.6315	61.3302	3	3	3	3	3	3	3	3	3
1936	1	65.3622	52.1378	45.8463	49.7923	50.2373	47.3655	47.0715	42.4408	66.1102	4	4	4	4	4	4	4	4	4
1936	0	59.2881	40.4319	45.5151	41.3741	47.2674	54.1494	44.7354	47.4045	62.5982	3	3	3	3	3	3	3	3	3
1936	1	57.0364	43.9469	34.7301	52.9355	47.2357	47.1757	50.6804	42.1805	64.1082	3	3	3	3	3	3	3	3	3
1936	1	56.6164	55.0544	48.3501		50.1208	46.6194	49.5779	45.5515	64.3482	3	3	3	3	3	3	3	3	3
1936	1	57.2964	42.0794	47.8826		45.4057	51.2507	48.0521	45.4955	65.0642	3	3	3	3	3	3	3	3	3
1936	1	56.2855	45.1953	47.5863	51.3866	43.774	49.1855	47.6273	43.3998	60.9062	4	4	4	4	4	4	4	4	4
1936	1	56.3172		48.9463	47.1823	50.5307	45.4068	47.3631	44.6698	63.0823	4	4	4	4	4	4	4	4	4
1936	1	53.7805	50.5853	48.2288	49.888	45.839	46.1943	47.3348	44.2368	62.2743	4	4	4	4	4	4	4	4	4
1936	1	54.8622	49.5203		52.178	48.079	51.3068	47.2656	42.1688	66.5782	4	4	4	4	4	4	4	4	4
1936	0	50.9555	49.7278	43.8288	48.6095	47.7407	46.9168	49.8973	44.8358	65.8563	4	4	4	4	4	4	4	4	4
1936	1	56.7438	48.6834	46.8768	51.7058	49.1356	45.1838	49.8841	44.5705	60.8022	5	5	5	5	5	5	5	5	5
1936	1	60.0188	43.1809	47.3368	54.6073	47.9973	49.2538	46.8374	39.5135	60.8362	5	5	5	5	5	5	5	5	5
1936	1	58.4355	44.4159	47.0343	50.3201	45.4056	46.7013	46.0808	39.5865	62.8582	5	5	5	5	5	5	5	5	5
1936	1	60.1888	45.1034	48.6568	51.5116	49.1173	47.7925	47.8841	41.2205	59.7362	5	5	5	5	5	5	5	5	5
1936	0		48.6027	46.3343	49.4738	49.6581	45.474	50.5192	47.3954	60.8172	1	1	1	1	1	1	1	1	1
1936	1	64.4438	44.4134	47.7943	54.4416	49.3023	48.135	48.1666	44.5785	60.6562	5	5	5	5	5	5	5	5	5
1936	0	64.9171	51.8759	44.9518	48.9401	45.6523	49.2388	46.7108	43.5195	64.4082	5	5	5	5	5	5	5	5	5
1936	1	56.4155	35.9609	45.7443	52.5016	48.2423	49.3425	47.8866	43.0935	61.5722	5	5	5	5	5	5	5	5	5
1936	0	58.6305	52.5709	40.3493	54.9001	45.4656	48.0175	53.3641	45.1155	61.5342	5	5	5	5	5	5	5	5	5
1936	1	57.5921	50.6834	47.0568	58.7559	47.054	50.7288	44.7524	44.3155	64.7862	5	5	5	5	5	5	5	5	5
1936	0	58.9655	46.8384	45.8268	48.7458	53.3923	48.3513	46.8408	43.5255	63.2542	5	5	5	5	5	5	5	5	5
1936	0	56.6871	52.7284	53.1743	49.8401	47.769	48.6375	48.1274	42.6585	58.0182	5	5	5	5	5	5	5	5	5
1936	1	53.6938	42.4659	47.2243	49.803	51.619	49.6788	46.5974	41.8185	63.0722	5	5	5	5	5	5	5	5	5
1936	1	59.6305	44.1734	49.5268	51.2987	49.414	43.475	47.4666	40.0015	61.8002	5	5	5	5	5	5	5	5	5
1936	1	55.1821	37.8559	46.7568	55.1016	50.049	45.99	47.7116	44.6615	62.3502	5	5	5	5	5	5	5	5	5
1936	1	58.1638	47.2034	46.3393	46.9201	44.3123	48.0838		46.2885	62.2662	5	5	5	5	5	5	5	5	5
1936	1	57.1105	51.0359	46.0018	51.2201						5	5	5	5	5	5	5	5	5
1936	1	53.9785	51.3702	45.7518	50.4181		42.849	47.8875	44.1004	64.4552	1	1	1	1	1	1	1	1	1
1936	0	56.7471	47.8659	50.3768	55.7987	47.399	47.2988	47.5516	37.9515	64.8622	5	5	5	5	5	5	5	5	5
1936	0	57.8421	47.0834	39.8768	52.1959	50.139	46.6763	47.5533	44.7595	62.7842	5	5	5	5	5	5	5	5	5
1936	1	62.438	51.8515	52.6716	51.4028	48.1763	47.6431	50.2454	49.4613	62.0269	6	6	6	6	6	6	6	6	6
1936	1	59.4571	55.9184	46.1318	49.4144	46.224	50.7275	48.6449	47.1585	61.0302	5	5	5	5	5	5	5	5	5
1936	1	56.4521	49.2959	44.8918	49.083	45.9573	50.9188	47.1824		63.0762	5	5	5	5	5	5	5	5	5
1936	0	57.1705	45.9984	41.5318	51.2916	48.594	49.19	47.9149		63.3382	5	5	5	5	5	5	5	5	5
1936	1	55.5771	59.5659	52.4443	53.9301	50.614	50.3725	44.9733	44.6935	67.5222	5	5	5	5	5	5	5	5	5
1936	0	63.7621	48.3584	45.4043	50.9316	50.3756	46.5513	48.0716		62.1982	5	5	5	5	5	5	5	5	5
1936	1	59.1321	48.8084	45.6943	54.2887	59.6323	53.4438	56.5099		64.3802	5	5	5	5	5	5	5	5	5
1936	1	56.3147	72.6665	42.6766	51.2771	44.8563	46.7381	49.3362	40.9313	60.5329	6	6	6	6	6	6	6	6	6
1936	0	57.5152	45.6102	45.8668	51.4566	39.6948	46.2715	50.1659	44.5434	60.9252	1	1	1	1	1	1	1	1	1
1936	0		49.414	48.4916	50.7628	50.1013	49.2893	46.3279	44.2673	61.5369	6	6	6	6	6	6	6	6	6
1936	0	59.4614	51.869			46.263	46.5343	51.2796	48.6983	60.7629	6	6	6	6	6	6	6	6	6
1936	1	61.1088	47.8809	42.8668	51.213	50.0156	49.7175	49.5824		62.5482	5	5	5	5	5	5	5	5	5
1936	0	48.3721	42.0859	48.5068	51.9501	48.404	46.955	48.6208	42.0225	64.9082	5	5	5	5	5	5	5	5	5
1936	1	58.9805	51.7059	46.2393	51.1873	48.5556	44.2238	48.6974	44.9895	61.8802	5	5	5	5	5	5	5	5	5
1936	1	60.4138	51.3659	49.6118	56.7516	47.5973	39.6538	46.4583	45.4075	61.2922	5	5	5	5	5	5	5	5	5
1936	0	62.9021	40.2434	52.7193	49.513	51.1023	50.7063	51.0791	44.1125	63.0942	5	5	5	5	5	5	5	5	5
1936	1	56.7155	48.8584	43.1718	49.5944	45.7156	46.9463	51.1266	43.2985	65.7462	5	5	5	5	5	5	5	5	5
1936	0	47.9971	56.1159	44.2743	57.7159	50.729	50.7075	40.5616	50.4545	65.0042	5	5	5	5	5	5	5	5	5
1936	0	60.1652	42.1927	46.6393	51.538	47.6114	48.5352	50.1225	40.0894	65.1232	1	1	1	1	1	1	1	1	1
1936	0	62.9938	57.0734	52.1018	50.473	47.7656	51.4713	45.1374	47.8165	63.1662	5	5	5	5	5	5	5	5	5
1936	0	61.0338	54.5759	44.8543	52.1516	48.204	44.8713	46.5024	45.3705	63.9002	5	5	5	5	5	5	5	5	5
1936	0	60.588	46.7065	55.3866	48.4443	48.4064	49.2681	50.6629	44.4223	64.2689	6	6	6	6	6	6	6	6	6
1936	0	52.7338	46.4534	51.1343	52.1501	51.749	46.5863	48.5274	44.2535	67.0562	5	5	5	5	5	5	5	5	5
1936	1	59.0738	48.7109	44.9818	50.4716	44.929	42.695	43.6449	45.6525	63.3402	5	5	5	5	5	5	5	5	5
1936	0	61.5868	47.7102	41.8718	52.2195	53.6248	54.2565	42.9584	48.1114	61.1532	1	1	1	1	1	1	1	1	1
1936	1	55.1871	41.9134	50.8968	46.0173	52.0606	46	46.9199	48.0245	64.0782	5	5	5	5	5	5	5	5	5
1936	0	58.0471	44.8884	46.7393	46.7201	47.759	48.4638	47.3299	40.3405	59.7602	5	5	5	5	5	5	5	5	5
1936	0	60.3571	52.7259	52.3268	54.1316	49.094	49.5325	46.8274	45.3155	63.6402	5	5	5	5	5	5	5	5	5
1936	0	61.1855	57.9759	50.6293	52.4173	45.2756	50.0988	48.9041	42.5125	63.0282	5	5	5	5	5	5	5	5	5
1936	0	54.5821	42.0559	38.6843	48.2944	49.7956	48.2138	48.1024	41.4995	60.7002	5	5	5	5	5	5	5	5	5
1936	1	39.8821	47.9984		49.9644	49.334	44.9675	43.5199	46.3635	61.4642	5	5	5	5	5	5	5	5	5
1936	1	59.4238	53.5184	48.2918	51.5444	47.5573	48.7788	46.9716	44.3455	63.8502	5	5	5	5	5	5	5	5	5
1936	0	59.0121	43.9859	45.0893	52.9273	50.534	48.845	44.8191	47.2405	66.6882	5	5	5	5	5	5	5	5	5
1936	1	66.0071	55.8984	50.5268	49.9887	48.4423	45.7313	47.6483	40.5905	62.5202	5	5	5	5	5	5	5	5	5
1936	0	52.8255	49.6734	51.3893	55.163	45.0406	47.3825	48.8324	42.3625	64.5562	5	5	5	5	5	5	5	5	5
1936	0	56.9655	46.3409	42.4393	47.4316	48.044	49.7975	53.3716	44.6085	62.1502	5	5	5	5	5	5	5	5	5
1936	0	61.2288	42.9584	44.6318	48.8244	48.514	47.4338	45.0216	45.3775	62.9662	5	5	5	5	5	5	5	5	5
1936	0	58.1755	45.3834	49.6593	52.0873	49.189	46.6363	44.6691	41.2785	65.5002	5	5	5	5	5	5	5	5	5
1936	1	57.0221	49.7334	40.6693	46.3158	46.384	51.5088	46.8558	42.2035	62.6562	5	5	5	5	5	5	5	5	5
1936	0	61.1805	62.3909		54.623	47.874	46.1713	50.6866	54.1115	62.1602	5	5	5	5	5	5	5	5	5
1936	1	56.3238	44.8909	44.2268	52.983	44.6123	48.3175	48.1324	38.7815	60.4502	5	5	5	5	5	5	5	5	5
1936	1	57.4421	47.2884	46.7393	49.6516	47.1506	50.9138	46.2524	37.7575	59.2902	5	5	5	5	5	5	5	5	5
1936	0	52.7238	63.6334	41.7118	50.5616	51.5656	50.3713	47.5441	44.5055	62.8562	5	5	5	5	5	5	5	5	5
1936	1	51.6571	43.3459	42.0293	52.1787	45.3956	39.21	44.6008	39.7675	61.0862	5	5	5	5	5	5	5	5	5
1936	0	55.2685	48.2527	45.9793	52.2738	53.0131	44.7865	48.0392	45.8024	61.1272	1	1	1	1	1	1	1	1	1
1936	0	60.0688	62.2184	47.2843	46.6859	46.6773	59.8663	41.2133	60.8785	62.8542	5	5	5	5	5	5	5	5	5
1936	0	56.6488	57.2759	42.8918	51.7373	47.8823	47.755	49.3349	40.7535	64.4122	5	5	5	5	5	5	5	5	5
1936	1	63.5655	57.2484	44.2168	51.6058	47.7873	49.5975	52.1491	42.8515	62.1342	5	5	5	5	5	5	5	5	5
1936	0	56.9005	41.0659	44.7918	49.9787	46.5406	48.6425	50.1074	36.8685	63.5922	5	5	5	5	5	5	5	5	5
1936	1	61.1605	43.3409	44.5368	47.483	47.1223	51.8113			60.9882	5	5	5	5	5	5	5	5	5
1936	0	61.8821	55.7309	50.9693	46.1544	47.6673	47.5188	47.5899	41.9355	65.3842	5	5	5	5	5	5	5	5	5
1936	0	62.2255	46.4909	43.3168	49.3973	48.8373	50.5438	49.5458	43.8845	64.9602	5	5	5	5	5	5	5	5	5
1936	1	58.3855	47.2809	38.7843	51.6616	42.6123	45.5788	48.3816	42.3715	61.3682	5	5	5	5	5	5	5	5	5
1936	1	57.3155	48.0934	39.8318	52.7101	48.5756	43.9738	45.3624	46.9695	62.7982	5	5	5	5	5	5	5	5	5
1936	0	61.0888	48.6809	39.9318	49.9701	54.0156	34.6838	47.7791	50.0215	63.7422	5	5	5	5	5	5	5	5	5
1936	1	57.9871	46.7159	43.0093	45.2516	46.7706	47.6	48.5291	46.0105	63.1182	5	5	5	5	5	5	5	5	5
1936	0	57.5271	47.1759	46.0193	50.143	47.3806	47.9838	51.9458	41.7805	64.8062	5	5	5	5	5	5	5	5	5
1936	1	56.3014	45.4965	48.1766	51.5585	49.4164	41.9531	47.3612	44.5423	67.1069	6	6	6	6	6	6	6	6	6
1936	1	60.5264	50.7365	37.8666	49.7943	49.933	47.0781	43.6562	48.9793	66.5809	6	6	6	6	6	6	6	6	6
1936	1	54.2114	43.8115	39.5591	48.7543	47.893	48.3643	50.3696	42.6343	62.2189	6	6	6	6	6	6	6	6	6
1936	0	62.603	39.5565	47.2066	49.0171	46.7413	48.9043	50.6329	44.7503	65.6749	6	6	6	6	6	6	6	6	6
1936	0	52.8014	58.384	50.4416	51.4714	48.9397	44.2806	48.4296	46.8673	64.0469	6	6	6	6	6	6	6	6	6
1936	0	54.953	45.854	47.5766	52.0114	50.1697	51.4793	49.0779	42.3493	62.2909	6	6	6	6	6	6	6	6	6
1936	1	58.6497	43.794	45.7666	53.9943	49.088	47.0906	51.6671	43.0523	60.6129	6	6	6	6	6	6	6	6	6
1936	1	58.593	54.7465	48.0791	49.9271	48.0613	42.1931	46.8487	41.7023	63.9689	6	6	6	6	6	6	6	6	6
1936	0	56.4614	43.2515	47.3216	52.8085	46.5463	43.0168	48.5721	39.5183	62.7409	6	6	6	6	6	6	6	6	6
1936	1		42.659	41.5616	49.4771	48.188	46.6593	52.0971	46.7893	64.3649	6	6	6	6	6	6	6	6	6
1936	0	59.923	48.334		50.6343	52.9047	48.7156	44.2321	47.3603	61.1029	6	6	6	6	6	6	6	6	6
1936	0	60.9564	45.504	48.1441	51.7443	49.1797	49.4418	49.6446	43.1863	63.4329	6	6	6	6	6	6	6	6	6
1936	0	63.1114	44.499	46.1666	53.03	50.5414	48.0056	46.7054		63.1269	6	6	6	6	6	6	6	6	6
1936	1	56.0805	46.6678	44.1038	49.5423	47.9107	41.218	48.5698	42.8678	63.6542	4	4	4	4	4	4	4	4	4
1936	1	60.8818	59.1877	48.9268	45.1066	48.3231			44.8444	59.5752	1	1	1	1	1	1	1	1	1
1936	1	63.4468	56.9152	48.5268	48.638		45.6365	43.9317	42.8214	62.8052	1	1	1	1	1	1	1	1	1
1936	1	56.8435	47.0952	45.4343	50.2009	48.6548	46.959	49.8925	47.5744	59.8892	1	1	1	1	1	1	1	1	1
1936	1	58.8235	45.4627	45.5418	54.8909	47.5848	44.5915	48.4942	45.3274	62.8612	1	1	1	1	1	1	1	1	1
1936	1	58.5802	47.5927	45.8518	51.2695	47.3198	46.0228	50.2859	48.7944	63.5072	1	1	1	1	1	1	1	1	1
1936	0	57.8052	56.7952	46.2543	53.1281	51.6098	47.3802	44.7459	38.8704	62.3072	1	1	1	1	1	1	1	1	1
1936	0	54.4002	46.5052	44.9168	51.5595	44.7681	56.4228	44.015	36.1814	60.5932	1	1	1	1	1	1	1	1	1
1936	1	58.6518	44.3352	46.2443	52.3481	45.3064	44.8015	43.9575	44.8614	62.8952	1	1	1	1	1	1	1	1	1
1936	1	37.9302	51.8477	47.1443	53.5095	47.3748	41.5453	47.8475	41.2424	65.1072	1	1	1	1	1	1	1	1	1
1936	1	58.6418	56.7377	47.0293	48.8995	50.2315	45.6728	47.3717	39.8884	62.8692	1	1	1	1	1	1	1	1	1
1936	0	59.5102	43.6077	50.7193	49.368	47.6615	46.4402	43.5975	44.4864	64.3812	1	1	1	1	1	1	1	1	1
1936	1	59.7735	43.5702	43.8893	53.748	52.3165	43.949	48.1025	40.5294	64.3132	1	1	1	1	1	1	1	1	1
1936	0	60.2468	53.0202	44.5143	52.2152	48.7598	48.0003	46.4817	41.1504	64.2652	1	1	1	1	1	1	1	1	1
1936	1	62.2085		42.3793	45.068	42.2914	52.4903	49.3834	42.2874	61.9512	1	1	1	1	1	1	1	1	1
1936	0	58.0002	50.7027	44.6118	53.0566	44.1948	53.3915	48.6417	46.0784	62.6392	1	1	1	1	1	1	1	1	1
1936	0	62.9252	48.0752	45.4293	52.2795	49.2998	42.1752	42.3209	47.4274	62.4032	1	1	1	1	1	1	1	1	1
1936	1	62.2868	49.0477	53.6268	55.8852	47.2814	42.4603	46.6517	41.2654	61.4172	1	1	1	1	1	1	1	1	1
1936	0	62.4885	49.5327	50.7368	53.6223	48.7064	49.7077	45.3925	41.6814	64.3992	1	1	1	1	1	1	1	1	1
1936	1	53.9768	51.1277	48.0068	48.3309	50.0581	48.0553	49.9634	48.9494	60.7832	1	1	1	1	1	1	1	1	1
1936	1	58.5468	47.5802	47.5893	51.6152	48.1331	45.0403	49.795	44.6734	63.0552	1	1	1	1	1	1	1	1	1
1936	1	52.7552	43.8402	41.1943	50.5623	54.8031	47.4853	47.2317	46.9304	60.5532	1	1	1	1	1	1	1	1	1
1936	0	52.5968	54.1627	48.2168	51.6938	45.7114	48.1202	48.4309	35.7954	63.3632	1	1	1	1	1	1	1	1	1
1936	1	53.9752	53.0902	44.7843	52.1623	51.3798	47.309	41.7659	39.6754	63.0872	1	1	1	1	1	1	1	1	1
1936	1	55.9618	49.7977	46.2843	49.9781	46.8764	58.869	49.7617	34.3594	60.6992	1	1	1	1	1	1	1	1	1
1936	0	59.7002	54.5002	46.0243	49.0538	51.0698	48.184	47.7184	48.0474	64.4452	1	1	1	1	1	1	1	1	1
1936	0	57.2735	41.0477	43.1893	50.5981	24.4381	47.869	46.925	36.7974	62.7132	1	1	1	1	1	1	1	1	1
1936	0	55.6452	56.2927	45.7468	50.8781	50.6381	49.6153	49.2825	47.0704	62.4452	1	1	1	1	1	1	1	1	1
1936	1	55.0252	48.3052	47.2618	51.2738	45.0998	44.974	46.2642	41.9164	62.0012	1	1	1	1	1	1	1	1	1
1936	0	56.0268	43.7477	47.1693	52.7295	50.9781	43.7415	47.8792	38.2574	63.1632	1	1	1	1	1	1	1	1	1
1936	0	53.9402	41.7177	47.4043	51.7138	47.3798	46.9427	47.5859	41.8954	63.6212	1	1	1	1	1	1	1	1	1
1936	1	54.3002	53.2077	49.1218	49.3495	52.1881	50.7178	48.5692	40.2274	61.5552	1	1	1	1	1	1	1	1	1
1936	1	55.2635	53.6502	41.5293	47.4038	46.5615	51.5352	45.4442	41.1204	62.4752	1	1	1	1	1	1	1	1	1
1936	0	55.5168	43.2702	52.8768	50.8166	46.4781	49.3327	49.4217	44.4144	65.7012	1	1	1	1	1	1	1	1	1
1936	0	57.1752	46.7352	49.2268	52.5652	50.3648	45.914	46.2509	48.1284	65.2672	1	1	1	1	1	1	1	1	1
1936	0		47.8452	46.2968	50.7852	50.2681	43.664	46.9434	47.7934	64.2452	1	1	1	1	1	1	1	1	1
1936	1		55.7802		53.4866	50.0581	49.6878	46.4917	45.6544	60.5412	1	1	1	1	1	1	1	1	1
1936	0		45.9302	47.4593	58.9309	51.1315	46.4177	53.8084	41.7394	63.6912	1	1	1	1	1	1	1	1	1
1936	0		50.9927	49.8793	55.1209	55.3698	48.5515	48.7267	43.7094	62.9212	1	1	1	1	1	1	1	1	1
1936	0	62.7318	41.6827	45.8418	49.4623	48.9014	44.7765	50.6042	37.1574	61.6512	1	1	1	1	1	1	1	1	1
1936	0		63.9477	50.8168	50.2066	43.0348	45.0778	46.7259	49.0274	63.5892	1	1	1	1	1	1	1	1	1
1936	1		46.0802	48.2393	53.7681	45.8131	52.279	48.4025	45.5154	62.9172	1	1	1	1	1	1	1	1	1
1936	0		46.7627	46.4243	55.1166	46.9681	44.8265	47.1875	47.6514	63.9912	1	1	1	1	1	1	1	1	1
1936	1	57.5718	56.2402	47.3768	48.6238	51.0264	48.9053	51.0159	47.4054	63.5492	1	1	1	1	1	1	1	1	1
1936	0	59.1535	53.6702	49.4793	50.7509	48.9631	46.419	51.8059	47.8044	65.9612	1	1	1	1	1	1	1	1	1
1936	1	54.8268	49.2302		47.6366	51.5981	48.114	46.8675	46.9594	61.9032	1	1	1	1	1	1	1	1	1
1936	1	55.5685	49.7402	49.4293	53.9466	48.7698	46.979	46.6542	46.5664	66.7432	1	1	1	1	1	1	1	1	1
1936	1	61.2968	54.1102	43.3118	46.9038	50.7831	53.4753	49.4125	42.2664	65.1092	1	1	1	1	1	1	1	1	1
1936	0	61.7202	67.3427	48.8543	51.5295	47.3364	48.6553	44.7192	38.4574	63.6712	1	1	1	1	1	1	1	1	1
1936	0	57.5718	51.1902	49.4418	48.3766	44.3348	44.6003	49.4875	42.8834	64.2952	1	1	1	1	1	1	1	1	1
1936	0	62.5752	44.5277	44.9643	48.0695	51.4965	50.5765	50.5359	42.9304	64.3732	1	1	1	1	1	1	1	1	1
1936	1	60.6902	49.9977	45.8318	50.6552	46.8281	49.6653	49.3109	48.1644	61.8592	1	1	1	1	1	1	1	1	1
1936	1	60.0602	46.6152	45.9318	52.9581	50.5948	46.1927	47.55	41.9844	63.2152	1	1	1	1	1	1	1	1	1
1936	0	61.2118	43.1927	47.7318	49.7195	49.2415	45.709	48.0625	47.9824	60.7452	1	1	1	1	1	1	1	1	1
1936	0	55.5568	53.5027	45.3993	56.4923	27.8631	48.5977	33.9275	42.6284	64.1452	1	1	1	1	1	1	1	1	1
1936	1	57.4518	49.9777	47.6193	45.4395	47.7181	47.9453	46.1042	48.9744	63.3472	1	1	1	1	1	1	1	1	1
1936	0	58.0918	50.6227		52.6223					60.0352	1	1	1	1	1	1	1	1	1
1936	0	64.1802	50.5802	49.8143	51.7695	47.4014	46.8428		47.9264	63.6752	1	1	1	1	1	1	1	1	1
1936	1	58.0885	54.1227	50.4818	59.4652	46.9614	52.0365		38.3244	64.5752	1	1	1	1	1	1	1	1	1
1936	0	62.3952	43.5777	48.5743	53.0723	57.1365	53.1065	47.7425	40.0614	63.5192	1	1	1	1	1	1	1	1	1
1936	1	55.7035	54.6427	45.5493	54.6281	50.1848	46.559	53.115	43.9854	65.8132	1	1	1	1	1	1	1	1	1
1936	1	61.5252	46.2502	47.4593	51.9523	61.8965	47.5153	39.335	35.0734	64.4272	1	1	1	1	1	1	1	1	1
1936	1	66.4302	59.4702		47.6509	45.0398	47.119	53.7017	42.8204	62.5932	1	1	1	1	1	1	1	1	1
1936	1	56.5735	44.4802	43.4893	49.4023	49.3781	43.6527	45.565	41.8654	64.1532	1	1	1	1	1	1	1	1	1
1936	0	55.6618	57.9727	44.8118	53.6638	44.9231	41.7465	56.7217	39.2834	65.9612	1	1	1	1	1	1	1	1	1
1936	0	63.7802	53.5602	52.1418	49.108	46.3981	46.1377	48.36	38.0194	64.6972	1	1	1	1	1	1	1	1	1
1936	1	59.7052	38.2127	49.5043	47.4081	48.5714	50.0202	49.0525	44.9014	64.0692	1	1	1	1	1	1	1	1	1
1936	0	63.2418	52.8052	43.5168	51.5866	46.3548	50.2552	47.6042	45.0844	65.0372	1	1	1	1	1	1	1	1	1
1936	0	54.7018	51.0527	46.9293	49.7238	52.0998	52.3203	45.8059	52.8744	64.6712	1	1	1	1	1	1	1	1	1
1936	1	56.9018	42.5027	46.0468	48.9395	50.4164	46.8177	48.5909	46.3534	62.1172	1	1	1	1	1	1	1	1	1
1936	0	56.3635	48.0177	44.9743	49.748	50.3448	50.019	43.37	48.5914	69.7072	1	1	1	1	1	1	1	1	1
1936	1	59.7202	59.8077	45.0243	49.3781	43.3648	46.3665	50.8017	43.2974	64.6332	1	1	1	1	1	1	1	1	1
1936	1	60.7118	40.3252	37.8893	54.3552	50.1014	50.3477	48.27	44.1764	64.1292	1	1	1	1	1	1	1	1	1
1936	1	59.9702	50.6052	51.6393	51.7352	46.4098		48.915	42.3374	63.4192	1	1	1	1	1	1	1	1	1
1936	1		46.752	43.065	50.5333	50.681	47.1263	46.1261	43.0188	63.3451	2	2	2	2	2	2	2	2	2
1936	0	61.3421	45.7245	44.9925	51.8804	46.2593	44.8475	50.5536	47.4768	59.8192	2	2	2	2	2	2	2	2	2
1936	1	57.2071	43.512	47.2025	49.2747	47.276	49.5138	48.5961	40.4858	62.5112	2	2	2	2	2	2	2	2	2
1936	1	59.5671	39.8345	46.685	51.5204	54.781	51.1613	50.9919	41.8438	64.3531	2	2	2	2	2	2	2	2	2
1936	1	57.3621	50.1195	45.085	50.7676	48.5177	48.8538	45.2286	41.4628	63.8272	2	2	2	2	2	2	2	2	2
1936	1	56.2288	46.1395	48.4025	47.1233	50.291	46.3113	47.0436	43.7298	62.8791	2	2	2	2	2	2	2	2	2
1936	0	55.9371	37.752	43.585	48.0304	41.706	43.635	48.6386	39.9988	63.0711	2	2	2	2	2	2	2	2	2
1936	1		46.1945	46.6775	52.7119	41.756	51.1625	49.0519	45.3978	62.9992	2	2	2	2	2	2	2	2	2
1936	0	54.2321	52.2445	45.215	50.2633	53.091	48.425	45.9694	44.9838	63.8032	2	2	2	2	2	2	2	2	2
1936	0	55.7421	70.677	49.56	50.5047	50.1443	47.4763	47.0819	44.1958	62.2771	2	2	2	2	2	2	2	2	2
1936	0	59.1721	60.992	44.8475	50.8219	45.551	44.5188	55.0777	49.0388	62.5132	2	2	2	2	2	2	2	2	2
1936	1	56.1138	46.482	46.24	51.6447	42.3293	36.1963	44.7877	44.8088	62.3251	2	2	2	2	2	2	2	2	2
1936	1	56.8804		46.495	49.8762	49.871	47.6613	44.9544	42.8598	61.1951	2	2	2	2	2	2	2	2	2
1936	0	57.9754	47.012	45.8525	51.9547	47.131	50.0688	46.5419	45.7528	63.6411	2	2	2	2	2	2	2	2	2
1936	0	55.4938	66.777	46.9325	53.9176	49.2693	49.1788	47.9794	38.9908	66.7131	2	2	2	2	2	2	2	2	2
1936	1	59.0554		46.4875	53.0033	45.8343	46.7613	48.1336	44.0248	65.7892	2	2	2	2	2	2	2	2	2
1936	0	60.1821	43.0945	41.895	47.8876	50.9993	51.5663	46.5219	42.7598	64.3551	2	2	2	2	2	2	2	2	2
1936	1	57.6521	48.8895	48.7575	46.5104	48.346	53.1438	43.7436	41.7218	63.1591	2	2	2	2	2	2	2	2	2
1936	1	56.4188	45.8495	44.83	57.1976	48.9477	52.1188	47.0619	49.0098	66.6651	2	2	2	2	2	2	2	2	2
1936	0	76.6771	46.0945	49.6725	55.7847	51.151	49.47	44.9652	43.7378	61.2371	2	2	2	2	2	2	2	2	2
1936	1	55.7204	52.737	49.285	55.689	48.476	51.0688	47.1894	45.5928	62.8852	2	2	2	2	2	2	2	2	2
1936	0	59.7388	46.657	48.8325	49.9562				48.6968	60.4511	2	2	2	2	2	2	2	2	2
1936	0	58.5654	52.217	49.7225	51.8533	51.2943	48.9125	47.5794	40.9418	63.0072	2	2	2	2	2	2	2	2	2
1936	0	62.4204	48.172	46.42	50.9776		49.7638	52.0761	46.3188	61.3691	2	2	2	2	2	2	2	2	2
1936	0	58.9938	47.1995	44.805	49.889	49.0393	47.45	50.5477		65.9571	2	2	2	2	2	2	2	2	2
1936	1	55.1338	47.8345	47.3475	50.849	44.1576	47.1325	45.5952	39.1658	61.8231	2	2	2	2	2	2	2	2	2
1936	1	53.5804	47.247	50.605	52.8661	49.111	42.3925	51.2019	39.9288	62.3972	2	2	2	2	2	2	2	2	2
1936	0	54.7221	48.897		47.799	47.546	52.1588	45.4519	45.8588	60.1791	2	2	2	2	2	2	2	2	2
1936	1	54.3804	46.6145	44.7125	51.819	48.496	49.3313	52.4077	42.0038	63.7931	2	2	2	2	2	2	2	2	2
1936	1	55.3488	35.3295	41.6975	52.0233	49.3643	52.2088	49.3919		60.9531	2	2	2	2	2	2	2	2	2
1936	1	57.7571	55.0995	48.1	54.2704	54.5977	50.69	49.6552	50.4008	64.1991	2	2	2	2	2	2	2	2	2
1936	0	61.3271	52.107	46.46	50.7733	43.721	47.3425	46.3919	39.0598	62.4591	2	2	2	2	2	2	2	2	2
1936	1	56.6254	44.932	44.9725	50.009	49.341	47.3038	48.4194	46.2248	64.0652	2	2	2	2	2	2	2	2	2
1936	0	60.4021	54.2845	50.4225	50.009	44.826	43.7513			62.3471	2	2	2	2	2	2	2	2	2
1936	0	54.5871	55.2795	45.615	48.649	47.5876	40.2125	44.9111	42.7618	64.9451	2	2	2	2	2	2	2	2	2
1936	0	60.7638	58.5995	49.0475	53.5047	47.1343	45.7275	45.3477	44.7698	65.6011	2	2	2	2	2	2	2	2	2
1936	0	55.1055	41.7003	44.8088	48.9366	50.3007	47.8118	42.0681	41.7108		4	4	4	4	4	4	4	4	4
1936	0	59.6739	49.3128	48.8113	49.4923	46.5924	48.4156	43.8698	46.0728	63.3422	4	4	4	4	4	4	4	4	4
1936	0	58.6922	45.7903	44.7438	48.4709	52.439	49.1243	48.2115	40.0968	66.5102	4	4	4	4	4	4	4	4	4
1936	1	50.3522	49.4078	58.5063	48.658	46.9907	51.3593	46.9931	47.4128	61.3783	4	4	4	4	4	4	4	4	4
1936	0	59.6022	62.2353	45.8888	54.6223	48.299	49.5068	45.3998	42.4008	60.5463	4	4	4	4	4	4	4	4	4
